# Supplementary material for: A Review of Controversial Issues in the Management of Head and Neck Cancer: A Swiss Multidisciplinary and Multi-Institutional Patterns of Care Study—Part 1 (Head and Neck Surgery)
Source: Front Oncol. 2019 Oct 24;9:1125. doi: 10.3389/fonc.2019.01125 (PMC6822016; doi:10.3389/fonc.2019.01125)
Supplement: Supplementary file 1 [file Table_1.XLSX]

## Sheet: Tabelle1
CENTER	Responses
RespondentID
CollectorID
StartDate
EndDate
First Name
LastName
Custom Data
Name of local coordinator
Hospital / Centre:
QUESTIONS
Do you routinely perform an endoscopy of the upper aerodigestive tract in patients with newly diagnosed head and neck squamous cell carcinomas to detect synchronous second primaries?	yes
	no
	Other (please specify)
During the initial workup of HNSCC, does 18FDG-PET has a role to determine the locoregional extension?	yes
	no
	Other (please specify)
During the initial workup of HNSCC, does 18FDG-PET has a role to determine the distant metastases or second primary tumors?	yes
	no
	Other (please specify)
Do you use sentinel lymph node biopsy in cN0 oral cavity tumors?	yes
	no
	Other (please specify)
Do you systematically perform any kind of elective/planned neck dissection?	yes
	no
	Other (please specify)
If you systematically perform some form of elective neck dissection, what strategy do you use?	Up-front neck dissection before (C)RT
	Planned neck dissection after (C)RT
	Not applicable
	Other (please specify)
Do you systematically mark the lymph node stations before sending to the pathology?	yes
	no
	Other (please specify)
In squamous cell carcinoma of the mouth to be treated by surgery, MRI suggests enhancement of the mandibular nerve and the mandible is not eroded by CT. Would you perform mandibulectomy?	yes
	no
	Other (please specify)
CT and MRI suggest 2 cm long cortical defect of the body of the mandible, the depth of invasion is 5 mm. The mandibular nerve is not enhanced. How much mandible margins do you resect on each side?	0.5 cm
	1 cm
	2 cm
	3 cm
	Other (please specify)
In carcinoma of the anterior 2/3 of the tongue, does the depth of invasion influences your treatment?	no
	if yes, what is your threshold in millimeters?
What represents an adequate pathology margin in T1-2 carcinoma of the oral cavity to avoid further treatment?	>2mm
	>5mm
	>10mm
	>15mm
	Other (please specify)
Does vocal cord mobility affect your decision to perform surgery?	yes
	no
	Other (please specify)
Is imaging reliable to assess cartilage invasion in laryngeal carcinoma?	yes
	no
	Other (please specify)
What is your first choice of treatment for T4a larynx cancer?	• Larynx preservation strategies
	• Total laryngectomy with postoperative radiation ± chemotherapy
	If you have a strict policy for any of those two, do you have any institutional criteria (except for medical inoperability and patient preference)?
Do you treat T1/T2 resectable hypopharyngeal carcinoma by primary surgery?	yes
	no
	Other (please specify)
Any comments or general suggestions	Open-Ended Response
In T2 tonsillar carcinoma, when can the treatment of the contralateral cN0 neck can be omitted?	Never
	When the tumor crosses the midline
	When the tumor is within 5 mm from the midline
	When the tumor is within 1 cm from the midline (0.5-1cm)
	When the tumor is at least 1 cm away from the midline
	Always
	Other (please specify)
In case of a properly resected primary tumor with an indication of adjuvant radiotherapy only due to lymph node-related factors (multiple nodes and/or extracapsular extension), do you still irradiate the post-operative primary tumor bed? Similarly, do you only treat the local tumor bed in a pN0 neck?	yes
	no
	Other (please specify)
If you treat patients after induction chemotherapy, you would	treat with the pre-induction chemotherapy dose and volume concept by only taking the general anatomical change into account
	de-escalate your dose in case of partial or complete remission
	modify your CTV based on tumor shrinkage
	de-escalate the dose and modify your CTV
	question not applicable (never treat patients after induction chemotherapy)
	Other (please specify)
In Carcinoma of Unknown Primary on the ipsilateral neck, you	• electively treat the potential mucosal sites
	• electively treat the potential mucosal sites and bilateral neck
	• only treat the involved ipsilateral neck neck
	Other (please specify)
When contouring the high risk CTV around primary tumor GTV for non-paranasal / non-nasopharyngeal squamous cell cancers of the head and neck, you	include pre-defined anatomical areas (e.g. defined by Eisbruch et al. 2002)
	only use an isotropic margin around the GTV and then crop from the anatomical barriers (i.e. air, non-infiltrated bone, fascia etc.)
	Other (please specify)
Regarding elective/low dose volumes, you	consider the whole post-operative neck as an inseparable target compartment
	compartmentalize the levels and in eligible cases and omit irradiating a portion/level of post-operative neck based on the nodal distribution pattern reported by the pathology
	Other (please specify)
Regarding intermediate risk (60-66 Gy) volumes in post-operative RT: In case of extracapsular extension, you	only treat the ECE+ level(s) with 60-66 Gy
	irradiate the whole ECE+ hemi-neck with 60-66 Gy
	Other (please specify)
Do you use an ITV concept for possible movement (eg. larynx, tongue, soft palate)?	no
	yes, please explain:
For laryngeal primaries, you treat	include the whole larynx as a compartment in your volume receiving high dose.
	include just the primary tumor with your predefined margins
	Other (please specify)
Do you use simultaneous integrated boost or any kind of dose painting technique?	yes
	no
	Other (please specify)
High risk dose (Gy):	Open-Ended Response
in how many fractions (high):	Open-Ended Response
Intermediate risk dose (Gy):	Open-Ended Response
in how many fractions (intermediate):	Open-Ended Response
low risk dose (Gy):	Open-Ended Response
in how many fractions (low):	Open-Ended Response
If your schedule is not represented appropriately by the fields above please explain here	Open-Ended Response
Do you use hypofractionation (≥2.25 Gy per fraction) for early stage glottic larynx cancer?	yes
	no
	Other (please specify)
Do you use any kind of altered fractionation for HNSCC in your first choice clinical practice (any treatment not fitting to the following description: single fraction/day throughout the whole treatment course with a fraction size between 1.8 – 2.2 Gy for your high risk volume)?	No
	Yes, Concomitant boost / acceleration
	Yes, Hyperfractionation
	Other (please specify)
Do you prescribe to the median dose?	If no, please specify
	If yes, do you afterwards normalize and optimize the plan according to any minimum dose-volume coverage criteria?
After planning based on median dose prescription, do you normalize the plan according to any minimum dose-volume coverage criteria?	No
	Yes
	Not applicable
	Other (please specify)
What is your routine evaluation tool to assess the requirement for a salvage neck dissection after (C)RT for stage III-IVA/B disease? (You can choose more than one option if you perform them on the same patient)	Physical examination of the neck
	MRI/CT
	PET
	Ultrasonography alone
	Ultrasonography +/- FNA
	Other (please specify)
What is your optimal time interval for the post-treatment radiological/metabolical treatment evaluation? Between ...th and ...th week after (chemo)radiation. Please provide the interval:	Open-Ended Response
For Head and Neck primaries requiring a local palliative treatment, which treatment scheme do you prefer? Please explain dose and fractionation. (also if any hyper-/hypo-/accelerated fractionation / split-course)	Open-Ended Response
Do you use (or refer patients to) stereotactic hypofractionated RT for (you may choose more than one option)	Re-irradiation
	Palliative head and neck treatments
	Curative treatment (whole dose or just the boost)
	Other (please specify)
Any comments or general suggestions	Open-Ended Response
What is your alternative choice of concomitant chemotherapy for the radical chemo-radiotherapy if a patient is not a candidate for standard Cisplatin?	Carboplatin
	Cetuximab
	5-FU+Mitomycin C
	Other (please specify)
What is your alternative choice of concomitant chemotherapy for adjuvant chemo-radiotherapy if a patient is not a candidate for standard Cisplatin?	Carboplatin
	Cetuximab
	5-FU+Mitomycin C
	Other (please specify)
How do you administer the platinum regime?	weekly
	three weekly
	Other (please specify)
If a patient cannot continue with Cisplatin, you	stop the systemic treatment completely
	switch to another drug (Carboplatin / Cetuximab etc.)
	Other (please specify)
Do you perform adjuvant chemotherapy concomitant with radiotherapy in selected patients older than 70 years old?	yes
	no
	Other (please specify), other age cut-off?
Do you routinely administer induction/neoadjuvant chemotherapy with the intention of improving oncological outcome?	yes
	no
	Other (please specify)
Do you practice induction/neoadjuvant chemotherapy for larynx preservation (for decision making whether to choose surgery or (C)RT)	yes
	no
	Other (please specify)
Do you consider neoadjuvant/induction systemic treatment for aggressive nasal/paranasal sinus carcinoma (SNUC, poorly differentiated squamous cell carcinoma, neuroendocrine carcinoma)?	no
	if yes please explain:
Do you administer adjuvant 5-FU + Cisplatin after CRT for Nasopharynx Cancer (a.k.a. Al-Sarraf schema)?	No
	In all cases
	In selective cases.(please specify)
Do you use any colony stimulating factors for prophylactic measures during concomitant CRT?	yes
	no
	Other (please specify)
Do you administer concomitant chemotherapy in locally-advanced nasal and paranasal sinus primaries?	yes
	no
	Other (please specify)
In an oligometastatic case (up to 3 mets), would you administer an aggressive induction chemotherapy protocol (e.g. TPF) with the intention of re-evaluating the case for a definitive curative treatment in case of partial or complete response at distant metastatic sites?	yes
	no
	Other (please specify)
Depending of which risk factors do you give postoperative chemotherapy concurrently to radiotherapy?	number of pos. lymph nodes
	extracapsular spread
	vascular embolism
	perineural disease
	pos. resection margins
	stage III or IV disease
	Other (please specify)
In a patient with recurrent/metastatic disease with ECOG performance status of > 1, do you consider the EXTREME regimen (Carboplatin or Cisplatin / 5-FU / Cetuximab) as the main standard 1st line treatment?	yes
	no
	Other (please specify)
Which is your preferred 2nd line (systemic) treatment for recurrent/metastatic HNSCC in anti-EGFR antibody pre-treated patients?	methotrexate
	anti-EGFR antibody
	clinical trial
	anti-PD1 antibody (compassionate use)
	best supportive care
	Other (please specify)
Which is your preferred 2nd line (systemic) treatment for recurrent/metastatic HNSCC in anti-EGFR antibody-naive patients?	methotrexate
	anti-EGFR antibody
	clinical trial
	anti-PD1 antibody (compassionate use)
	Best supportive care
	Other (please specify)
Any comments or general suggestions	Open-Ended Response
Does any imaging finding indicating hypoxia or central necrosis play a role in your decision making process to choose the primary treatment modality?	yes
	no
	Other (please specify)
Do you determine the HPV-status in oropharyngeal squamous cell carcinomas?	yes
	no
	Other (please specify)
Do you determine the HPV-status in non-oropharyngeal squamous cell carcinomas?	yes
	no
	Other (please specify)
Does tumor differentiation (well, moderated, poor) influences your treatment decision?	yes
	no
	Other (please specify)
Do you determine the HPV-status in non-oropharyngeal other head and neck cancer sites (e.g. oral cavity, larynx,..)?	no
	yes (please specify)
Do you routinely determine the HPV-status of lymph node metastases with undetected primary tumor?	no
	yes
	yes (please specify)
What is your definition of an HPV attributable tumor?	HPV high risk type DNA positivity by PCR
	HPV high risk type DNA positivity by ISH
	Immunohistochemical overexpression of p16
	Other (please specify)
Does HPV status of the tumor influence your treatment decision making?	no
	not applicable
	yes (please specify) Major change: Choice of treatment modality Minor change: Treatment intensity - no adjuvant radiotherapy in surgically treated patients- de-escalating radiotherapy dose - withholding concomitant chemotherapy
Any comments or general suggestions	Open-Ended Response
